# Supplementary material for: Emergence of replication timing during early mammalian development
Source: Nature. 2023 Dec 20;625(7994):401–9. doi: 10.1038/s41586-023-06872-1 (PMC10781638; doi:10.1038/s41586-023-06872-1)
Supplement: Supplementary file 2 — Metrics and quality control data of single-cell Repli-seq samples. Overview of sample collection, mapping statistics and quality control. Cells with a high coefficient of variation were removed from analyses and the coefficient of variation was recalculated, excluding each chromosome separately. Cells were considered for further analysis if they passed the threshold when only one specific chromosome was removed. [file 41586_2023_6872_MOESM2_ESM.xlsx]

## Sheet: Zygote
cell	mean	sd	cov	mapped_reads	QC	FailedReason	ProblematicChr
Zygote_22h_70	78.0651	13.2915	0.170262	4369665	Failed	HighCoV
Zygote_22h_71	19.5519	4.98826	0.25513	1148672	Failed	HighCoV
Zygote_20h_56	16.5536	2.7138	0.16394	925617	Failed	HighCoV
Zygote_22h_69	31.6341	4.2829	0.135389	1735287	Failed	HighCoV
Zygote_22h_66	32.0323	4.49541	0.14034	1871440	Failed	HighCoV
Zygote_21h_57	35.7151	5.68448	0.159162	2192258	Failed	HighCoV
Zygote_24h_76	60.1009	13.7179	0.228248	3303301	Failed	HighCoV
Zygote_22h_72	52.4416	8.65275	0.164998	2832726	Failed	HighCoV
Zygote_25h_36	7.56388	0.334567	0.0442322	436770	Failed	LowNumReads
Zygote_21h_15	8.76532	0.364778	0.0416161	561517	Failed	LowNumReads
Zygote_21h_10	9.31437	0.441319	0.0473805	584713	Failed	LowNumReads
Zygote_24h_31	8.51498	0.414117	0.048634	508477	Failed	LowNumReads
Zygote_22h_68	10.3113	0.989628	0.0959749	637555	Failed	LowNumReads
Zygote_20h_8	11.3323	0.471398	0.0415978	725397	Failed	LowNumReads
Zygote_21h_16	10.7433	0.491846	0.0457817	681644	Failed	LowNumReads
Zygote_24h_25	11.5777	0.516037	0.0445717	692889	Failed	LowNumReads
Zygote_21h_13	10.6769	0.435796	0.0408167	661242	Failed	LowNumReads
Zygote_21h_14	11.0793	0.453998	0.0409772	682314	Failed	LowNumReads
Zygote_20h_49	3.19791	0.143501	0.0448736	181010	Failed	LowNumReads
Zygote_20h_3	6.22893	0.225097	0.0361373	388334	Failed	LowNumReads
Zygote_26h_43	5.71541	0.272105	0.047609	375533	Failed	LowNumReads
Zygote_20h_53	11.4895	1.6901	0.1471	666756	Failed	LowNumReadsAndHighCoV
Zygote_21h_63	10.3113	1.6883	0.163733	589308	Failed	LowNumReadsAndHighCoV
Zygote_20h_1	0.0562404	0.00742401	0.132005	2827	Failed	LowNumReadsAndHighCoV
Zygote_20h_51	5.27025	3.20714	0.608536	350888	Failed	LowNumReadsAndHighCoV
Zygote_24h_74	102.825	4.73935	0.0460913	5385519	Passed	Passed
Zygote_20h_55	91.4963	3.88257	0.0424342	5166110	Passed	Passed
Zygote_23h_17	85.4758	4.81555	0.0563381	4717500	Passed	Passed
Zygote_24h_75	92.7623	8.96252	0.0966181	5034167	Passed	Passed
Zygote_24h_80	98.624	4.81661	0.0488382	5402046	Passed	Passed
Zygote_22h_65	77.2647	6.29203	0.0814348	4215724	Passed	Passed
Zygote_21h_9	76.819	4.54892	0.0592161	4257595	Passed	Passed
Zygote_25h_39	72.786	2.64763	0.0363755	4001539	Passed	Passed
Zygote_21h_11	74.4569	2.95433	0.0396784	4138194	Passed	Passed
Zygote_24h_78	74.1414	3.94621	0.0532255	4056330	Passed	Passed
Zygote_20h_6	65.4095	2.41559	0.0369302	3641845	Passed	Passed
Zygote_25h_38	68.5063	4.0681	0.0593829	3778021	Passed	Passed
Zygote_20h_54	81.1423	7.80169	0.0961482	4356753	Passed	Passed
Zygote_23h_18	87.4289	3.5266	0.0403368	4714649	Passed	Passed
Zygote_23h_20	85.708	3.91864	0.0457208	4729843	Passed	Passed
Zygote_24h_77	73.2465	6.42248	0.0876831	4015420	Passed	Passed
Zygote_26h_47	73.1445	2.87815	0.0393488	4045375	Passed	Passed
Zygote_25h_34	76.686	4.95034	0.0645534	4241877	Passed	Passed
Zygote_26h_48	77.8847	2.98763	0.0383596	4288068	Passed	Passed
Zygote_22h_67	20.8556	1.45514	0.069772	1237016	Passed	Passed
Zygote_25h_33	20.7759	1.02998	0.0495758	1147189	Passed	Passed
Zygote_26h_44	20.7742	1.02606	0.0493909	1173529	Passed	Passed
Zygote_20h_4	24.9258	1.00281	0.0402319	1505952	Passed	Passed
Zygote_21h_58	23.2354	1.82478	0.0785344	1254416	Passed	Passed
Zygote_21h_64	24.2357	2.12691	0.0877594	1370629	Passed	Passed
Zygote_21h_61	17.7895	1.68086	0.0944861	992889	Passed	Passed
Zygote_23h_19	17.0677	0.828364	0.048534	1014822	Passed	Passed
Zygote_21h_12	18.4104	1.27675	0.0693497	1116074	Passed	Passed
Zygote_23h_21	18.3364	0.737951	0.0402451	1085849	Passed	Passed
Zygote_26h_46	18.7559	0.667425	0.0355849	1067701	Passed	Passed
Zygote_24h_79	42.0668	1.90336	0.0452461	2273284	Passed	Passed
Zygote_20h_50	41.118	2.6103	0.0634831	2221733	Passed	Passed
Zygote_23h_24	39.9206	2.82693	0.0708138	2207767	Passed	Passed
Zygote_21h_59	39.6682	2.4684	0.0622262	2210519	Passed	Passed
Zygote_25h_40	39.9799	3.77025	0.0943037	2277900	Passed	Passed
Zygote_25h_37	44.375	2.00747	0.0452388	2441502	Passed	Passed
Zygote_23h_22	42.0078	2.68069	0.0638141	2415602	Passed	Passed
Zygote_24h_30	40.1323	1.67365	0.0417033	2306336	Passed	Passed
Zygote_24h_27	41.7742	2.1388	0.0511991	2457741	Passed	Passed
Zygote_24h_73	41.6736	2.40363	0.0576776	2300616	Passed	Passed
Zygote_24h_26	29.6789	1.47336	0.0496433	1705422	Passed	Passed
Zygote_26h_41	28.0884	0.921428	0.0328046	1594790	Passed	Passed
Zygote_21h_62	34.2245	2.37946	0.069525	1866074	Passed	Passed
Zygote_25h_35	35.2177	1.49529	0.0424584	1926867	Passed	Passed
Zygote_20h_2	32.352	1.19926	0.0370691	1831490	Passed	Passed
Zygote_24h_32	33.5393	1.8199	0.0542617	1812069	Passed	Passed
Zygote_20h_7	56.7724	2.02031	0.0355861	3272793	Passed	Passed
Zygote_20h_5	60.4468	2.6061	0.043114	3395921	Passed	Passed
Zygote_23h_23	56.7683	2.81473	0.0495828	3177453	Passed	Passed
Zygote_26h_45	55.9712	2.22725	0.0397928	3038173	Passed	Passed
Zygote_24h_29	49.4484	2.06412	0.0417429	2789051	Passed	Passed
Zygote_24h_28	47.1263	2.62997	0.0558069	2574418	Passed	Passed
Zygote_26h_42	47.8117	1.79946	0.0376364	2634706	Passed	Passed
Zygote_20h_52	51.541	3.08477	0.0598509	2880171	Passed	Passed
Zygote_21h_60	50.797	3.02767	0.0596033	2716216	Passed	Passed

## Sheet: 2-Cell
cell	mean	sd	cov	mapped_reads	QC	FailedReason	ProblematicChr
X2.Cell_32h_55	92.6417	12.6527	0.136577	4805177	Failed	HighCoV
X2.Cell_33h_65	23.1729	2.37668	0.102563	1311440	Failed	HighCoV
X2.Cell_40h_46	15.3703	4.53195	0.294852	777073	Failed	HighCoV
X2.Cell_40h_44	17.5224	4.76027	0.271667	981127	Failed	HighCoV
X2.Cell_33h_60	15.2944	3.99404	0.261143	863122	Failed	HighCoV
X2.Cell_35h_78	76.598	14.8395	0.193732	4123450	Failed	HighCoV
X2.Cell_33h_70	53.0979	10.7033	0.201577	2881883	Failed	HighCoV
X2.Cell_35h_76	39.3823	5.24278	0.133125	2168215	Failed	HighCoV
X2.Cell_32h_56	44.8732	12.7145	0.283343	2442333	Failed	HighCoV
X2.Cell_33h_63	49.1394	6.36306	0.12949	2619634	Failed	HighCoV
X2.Cell_32h_53	2.61801	0.0999112	0.038163	146503	Failed	LowNumReads
X2.Cell_33h_57	9.55712	0.677627	0.0709028	543189	Failed	LowNumReads
X2.Cell_35h_10	9.88619	0.348319	0.0352329	532059	Failed	LowNumReads
X2.Cell_35h_15	9.19887	0.385653	0.041924	506833	Failed	LowNumReads
X2.Cell_35h_79	9.24046	0.645589	0.0698654	546325	Failed	LowNumReads
X2.Cell_37h_18	7.66999	0.320288	0.0417586	430294	Failed	LowNumReads
X2.Cell_35h_5	5.73153	0.321672	0.0561232	309873	Failed	LowNumReads
X2.Cell_40h_47	12.5562	0.583053	0.0464356	692728	Failed	LowNumReads
X2.Cell_35h_74	8.71209	1.34925	0.154871	490533	Failed	LowNumReadsAndHighCoV
X2.Cell_33h_69	7.06713	1.76852	0.250246	378540	Failed	LowNumReadsAndHighCoV
X2.Cell_32h_52	5.83115	1.91689	0.328733	333692	Failed	LowNumReadsAndHighCoV
X2.Cell_33h_59	5.31764	0.532613	0.10016	298332	Failed	LowNumReadsAndHighCoV
X2.Cell_33h_66	95.8441	10.1839	0.106255	5127036	Flagged	HighCoV	chr8
X2.Cell_38h_29	20.7475	2.4209	0.116684	1108680	Flagged	HighCoV	chr3
X2.Cell_33h_58	71.4188	7.93459	0.1111	3893426	Flagged	HighCoV	chr13
X2.Cell_35h_80	41.8837	4.68171	0.111779	2261407	Flagged	HighCoV	chr17
X2.Cell_38h_26	11.4217	1.27494	0.111625	617743	Flagged	LowNumReadsAndHighCoV	chr3
X2.Cell_33h_64	162.392	13.3435	0.0821686	8624637	Passed	Passed
X2.Cell_32h_50	122.621	8.35577	0.0681429	6552833	Passed	Passed
X2.Cell_35h_1	96.5104	6.05114	0.0626994	5033899	Passed	Passed
X2.Cell_38h_32	90.0126	5.08424	0.0564837	4676173	Passed	Passed
X2.Cell_39h_34	91.3091	3.99486	0.0437509	4771174	Passed	Passed
X2.Cell_33h_61	87.1816	4.6741	0.0536135	4518468	Passed	Passed
X2.Cell_39h_37	88.1258	6.55642	0.0743984	4559213	Passed	Passed
X2.Cell_39h_39	107.425	5.39896	0.0502581	5604475	Passed	Passed
X2.Cell_35h_7	103.433	5.01076	0.0484446	5346757	Passed	Passed
X2.Cell_38h_25	104.013	3.70931	0.0356619	5438838	Passed	Passed
X2.Cell_35h_14	103.466	4.32449	0.0417963	5519213	Passed	Passed
X2.Cell_35h_9	96.3814	5.22475	0.0542091	5173213	Passed	Passed
X2.Cell_32h_54	97.214	4.75689	0.0489322	5167742	Passed	Passed
X2.Cell_40h_41	98.8764	3.8118	0.0385511	5294945	Passed	Passed
X2.Cell_35h_12	90.7516	3.31992	0.0365825	4824342	Passed	Passed
X2.Cell_39h_38	93.1776	4.40072	0.0472294	4967176	Passed	Passed
X2.Cell_33h_67	23.4377	2.16537	0.0923885	1235840	Passed	Passed
X2.Cell_35h_11	26.7685	2.00558	0.0749233	1399066	Passed	Passed
X2.Cell_37h_19	26.7754	1.47991	0.0552713	1436349	Passed	Passed
X2.Cell_33h_71	32.4664	3.21776	0.0991103	1796479	Passed	Passed
X2.Cell_35h_77	29.5583	2.5139	0.0850488	1686606	Passed	Passed
X2.Cell_35h_8	28.1076	1.1582	0.041206	1519003	Passed	Passed
X2.Cell_33h_72	13.1922	1.03702	0.0786084	753467	Passed	Passed
X2.Cell_35h_75	19.0295	1.77221	0.0931296	1071640	Passed	Passed
X2.Cell_35h_4	19.7358	1.14984	0.0582617	1070978	Passed	Passed
X2.Cell_37h_24	19.9789	1.07288	0.053701	1062874	Passed	Passed
X2.Cell_35h_3	16.4905	1.63646	0.0992362	868886	Passed	Passed
X2.Cell_35h_2	78.4034	4.16497	0.0531223	4198574	Passed	Passed
X2.Cell_35h_73	77.031	3.75747	0.0487787	4207919	Passed	Passed
X2.Cell_37h_21	82.1017	3.17267	0.0386431	4287474	Passed	Passed
X2.Cell_33h_68	75.9811	3.13184	0.0412188	3967479	Passed	Passed
X2.Cell_38h_30	76.0453	3.35957	0.0441785	3977037	Passed	Passed
X2.Cell_35h_13	68.9453	2.81959	0.040896	3585294	Passed	Passed
X2.Cell_37h_17	66.818	2.59408	0.038823	3517737	Passed	Passed
X2.Cell_40h_42	71.8187	2.5545	0.0355687	3871643	Passed	Passed
X2.Cell_39h_36	61.9183	3.00103	0.0484675	3270215	Passed	Passed
X2.Cell_38h_27	60.208	3.60428	0.0598637	3158893	Passed	Passed
X2.Cell_39h_33	59.4308	2.48173	0.0417583	3117973	Passed	Passed
X2.Cell_37h_20	56.2704	5.16148	0.0917264	2938120	Passed	Passed
X2.Cell_38h_31	55.6971	4.37441	0.0785392	2905347	Passed	Passed
X2.Cell_40h_43	36.8589	1.49205	0.0404801	1994271	Passed	Passed
X2.Cell_40h_45	38.1304	1.56301	0.0409912	2050437	Passed	Passed
X2.Cell_40h_48	37.7621	1.9809	0.0524573	2062510	Passed	Passed
X2.Cell_32h_49	36.0205	2.23821	0.0621372	1894805	Passed	Passed
X2.Cell_35h_6	37.9861	3.29363	0.086706	1971864	Passed	Passed
X2.Cell_35h_16	51.2697	4.75471	0.0927392	2715421	Passed	Passed
X2.Cell_32h_51	50.9622	3.61035	0.0708437	2755705	Passed	Passed
X2.Cell_37h_23	53.344	2.33868	0.0438415	2901343	Passed	Passed
X2.Cell_38h_28	44.7121	3.34808	0.0748809	2351286	Passed	Passed
X2.Cell_39h_35	46.1059	1.79709	0.0389776	2421640	Passed	Passed
X2.Cell_37h_22	46.8615	1.76344	0.037631	2529769	Passed	Passed
X2.Cell_33h_62	43.2883	2.34603	0.0541955	2307650	Passed	Passed
X2.Cell_39h_40	44.3524	1.84697	0.0416431	2425504	Passed	Passed

## Sheet: 4-Cell
cell	mean	sd	cov	mapped_reads	QC	FailedReason	ProblematicChr
X4.Cell_51h_53	117.435	13.2619	0.11293	6048930	Failed	HighCoV
X4.Cell_53h_62	29.0483	6.05394	0.20841	1549670	Failed	HighCoV
X4.Cell_51h_52	22.1522	4.68582	0.211528	1239561	Failed	HighCoV
X4.Cell_53h_58	17.2284	2.56874	0.149099	920563	Failed	HighCoV
X4.Cell_56h_65	90.3916	22.5388	0.249346	4687993	Failed	HighCoV
X4.Cell_53h_57	81.0829	14.8421	0.183049	4079935	Failed	HighCoV
X4.Cell_56h_72	80.6471	12.6124	0.15639	4294969	Failed	HighCoV
X4.Cell_51h_50	44.358	9.26649	0.208902	2335570	Failed	HighCoV
X4.Cell_51h_54	41.3961	9.70711	0.234493	2282610	Failed	HighCoV
X4.Cell_56h_68	67.747	21.1608	0.31235	3691520	Failed	HighCoV
X4.Cell_53h_59	58.4913	19.7075	0.336931	3055257	Failed	HighCoV
X4.Cell_52h_9	1.60119	0.076695	0.0478988	135379	Failed	LowNumReads
X4.Cell_56h_67	2.81626	0.169087	0.0600395	150823	Failed	LowNumReads
X4.Cell_52h_15	14.2243	1.26788	0.0891352	744953	Failed	LowNumReads
X4.Cell_50h_3	10.2043	0.630863	0.0618236	560103	Failed	LowNumReads
X4.Cell_52h_13	12.8969	0.559892	0.0434127	706299	Failed	LowNumReads
X4.Cell_54h_36	11.8278	0.696438	0.0588815	660917	Failed	LowNumReads
X4.Cell_50h_1	0.0809199	0.0120691	0.149149	4072	Failed	LowNumReadsAndHighCoV
X4.Cell_51h_49	0.0302408	0.00610126	0.201756	1565	Failed	LowNumReadsAndHighCoV
X4.Cell_56h_43	7.28085	0.743563	0.102126	388575	Failed	LowNumReadsAndHighCoV
X4.Cell_56h_69	36.5093	4.12909	0.113097	1905964	Flagged	HighCoV	chr12
X4.Cell_53h_60	38.5755	4.1953	0.108755	2072678	Flagged	HighCoV	chr11
X4.Cell_56h_66	134.785	7.92938	0.0588299	7040265	Passed	Passed
X4.Cell_56h_48	123.988	7.85364	0.0633418	6610380	Passed	Passed
X4.Cell_56h_70	121.501	8.65849	0.071263	6400687	Passed	Passed
X4.Cell_52h_18	102.638	4.65122	0.0453169	5379251	Passed	Passed
X4.Cell_51h_55	97.5104	4.63191	0.0475017	5158697	Passed	Passed
X4.Cell_52h_17	101.969	6.50272	0.0637714	5459036	Passed	Passed
X4.Cell_54h_37	108.37	6.64629	0.0613294	5786048	Passed	Passed
X4.Cell_52h_22	114.4	4.80495	0.0420015	5989261	Passed	Passed
X4.Cell_56h_71	109.789	8.07437	0.0735444	5606856	Passed	Passed
X4.Cell_56h_46	26.1057	2.19978	0.0842642	1419591	Passed	Passed
X4.Cell_52h_21	24.7824	1.46261	0.059018	1344790	Passed	Passed
X4.Cell_53h_61	25.4261	1.09769	0.0431719	1344337	Passed	Passed
X4.Cell_52h_12	23.7617	1.137	0.0478501	1289506	Passed	Passed
X4.Cell_54h_25	26.1758	1.63518	0.062469	1387462	Passed	Passed
X4.Cell_54h_33	25.4274	1.41607	0.0556908	1339236	Passed	Passed
X4.Cell_51h_51	21.8027	1.27339	0.0584052	1131151	Passed	Passed
X4.Cell_54h_31	22.3039	1.04331	0.046777	1212208	Passed	Passed
X4.Cell_56h_44	21.9829	1.47344	0.0670268	1190814	Passed	Passed
X4.Cell_52h_10	15.4648	0.887195	0.0573686	851188	Passed	Passed
X4.Cell_50h_8	17.3609	0.969879	0.0558656	927821	Passed	Passed
X4.Cell_52h_14	18.5162	0.838844	0.0453034	966085	Passed	Passed
X4.Cell_52h_16	18.6964	1.11113	0.0594301	1003315	Passed	Passed
X4.Cell_52h_20	79.2414	4.46492	0.0563458	4152799	Passed	Passed
X4.Cell_54h_34	74.4642	3.72976	0.050088	3936457	Passed	Passed
X4.Cell_50h_5	86.8969	4.74017	0.0545493	4527182	Passed	Passed
X4.Cell_54h_26	79.9119	4.45548	0.055755	4245294	Passed	Passed
X4.Cell_54h_29	86.2994	5.00541	0.0580006	4619460	Passed	Passed
X4.Cell_54h_27	48.4837	2.82081	0.0581806	2608416	Passed	Passed
X4.Cell_54h_28	47.1058	4.19406	0.0890348	2559187	Passed	Passed
X4.Cell_54h_32	50.077	2.79387	0.0557914	2636551	Passed	Passed
X4.Cell_50h_7	54.797	3.21597	0.0586888	2836928	Passed	Passed
X4.Cell_54h_40	53.4546	2.91318	0.0544982	2810511	Passed	Passed
X4.Cell_56h_42	53.5374	3.83275	0.0715901	2752268	Passed	Passed
X4.Cell_56h_41	33.3073	3.27829	0.0984255	1768196	Passed	Passed
X4.Cell_50h_4	33.8343	1.31035	0.0387285	1841621	Passed	Passed
X4.Cell_53h_63	37.4312	1.47941	0.0395234	1998010	Passed	Passed
X4.Cell_53h_64	35.8935	1.35443	0.0377346	1894264	Passed	Passed
X4.Cell_50h_2	38.2245	2.1675	0.0567045	2007623	Passed	Passed
X4.Cell_51h_56	38.8239	1.66173	0.0428019	2014223	Passed	Passed
X4.Cell_52h_19	42.0334	2.28828	0.0544396	2278280	Passed	Passed
X4.Cell_50h_6	60.0666	2.62438	0.0436912	3143488	Passed	Passed
X4.Cell_56h_47	58.2671	4.05358	0.0695688	3029260	Passed	Passed
X4.Cell_54h_30	55.2603	4.18379	0.0757106	2960974	Passed	Passed
X4.Cell_56h_45	58.3021	3.51143	0.0602283	3107372	Passed	Passed
X4.Cell_52h_11	65.2484	3.91932	0.0600676	3391218	Passed	Passed
X4.Cell_52h_24	66.6653	2.69634	0.0404459	3518827	Passed	Passed
X4.Cell_52h_23	67.3992	3.7143	0.055109	3666491	Passed	Passed
X4.Cell_54h_39	60.8141	4.4615	0.0733629	3363437	Passed	Passed
X4.Cell_54h_35	62.5962	3.6829	0.0588359	3367763	Passed	Passed
X4.Cell_54h_38	61.4202	4.98997	0.0812432	3390081	Passed	Passed

## Sheet: 8-Cell
cell	mean	sd	cov	mapped_reads	QC	FailedReason	ProblematicChr
X8.Cell_72h_47	19.9843	3.14354	0.157301	1023669	Failed	HighCoV
X8.Cell_66h_55	14.7256	2.01009	0.136503	761063	Failed	HighCoV
X8.Cell_72h_34	145.917	20.3819	0.139681	7363104	Failed	HighCoV
X8.Cell_68h_61	61.2196	14.7464	0.240877	3077674	Failed	HighCoV
X8.Cell_72h_43	54.9069	6.50086	0.118398	2834085	Failed	HighCoV
X8.Cell_66h_56	65.7391	14.2926	0.217414	3463539	Failed	HighCoV
X8.Cell_72h_39	110.651	15.2313	0.137652	5691308	Failed	HighCoV
X8.Cell_66h_52	102.759	16.6457	0.161987	5360681	Failed	HighCoV
X8.Cell_72h_45	0.516944	0.0268947	0.0520263	27084	Failed	LowNumReads
X8.Cell_67h_6	3.65076	0.362248	0.0992256	191208	Failed	LowNumReads
X8.Cell_68h_58	5.09972	0.311112	0.0610057	271397	Failed	LowNumReads
X8.Cell_69h_18	4.51056	0.341957	0.0758125	238576	Failed	LowNumReads
X8.Cell_67h_5	9.98615	0.675392	0.0676329	519414	Failed	LowNumReads
X8.Cell_66h_50	13.721	1.07615	0.0784313	703242	Failed	LowNumReads
X8.Cell_67h_10	12.0614	0.91094	0.0755255	625050	Failed	LowNumReads
X8.Cell_67h_4	12.1023	0.735143	0.0607442	636577	Failed	LowNumReads
X8.Cell_66h_51	27.9646	3.32001	0.118722	1437112	Flagged	HighCoV	chr17
X8.Cell_68h_62	52.6401	6.0032	0.114042	2696267	Flagged	HighCoV	chr13
X8.Cell_72h_35	42.5264	3.45501	0.0812439	2189806	Passed	Passed
X8.Cell_68h_64	38.3395	2.90642	0.0758075	2008725	Passed	Passed
X8.Cell_67h_11	38.8328	2.68273	0.069084	2056484	Passed	Passed
X8.Cell_69h_24	37.6188	1.47432	0.039191	1990777	Passed	Passed
X8.Cell_69h_22	32.1615	2.92598	0.090978	1657472	Passed	Passed
X8.Cell_69h_29	33.3699	2.22888	0.066793	1693743	Passed	Passed
X8.Cell_72h_40	32.0124	2.2216	0.0693979	1658712	Passed	Passed
X8.Cell_67h_8	31.9666	1.92309	0.0601592	1687920	Passed	Passed
X8.Cell_69h_19	30.5432	1.15568	0.0378375	1617243	Passed	Passed
X8.Cell_68h_59	24.0866	1.57481	0.0653812	1298951	Passed	Passed
X8.Cell_72h_48	29.3322	1.60436	0.054696	1501301	Passed	Passed
X8.Cell_67h_15	18.3052	0.818133	0.0446939	937865	Passed	Passed
X8.Cell_69h_26	18.4545	1.19805	0.0649187	983426	Passed	Passed
X8.Cell_67h_3	22.3745	1.63739	0.0731811	1150483	Passed	Passed
X8.Cell_72h_44	21.3538	1.32723	0.0621543	1100739	Passed	Passed
X8.Cell_66h_54	125.49	11.1798	0.089089	6507515	Passed	Passed
X8.Cell_69h_28	129.793	7.52172	0.0579515	6847100	Passed	Passed
X8.Cell_69h_25	133.67	11.4883	0.0859456	6866148	Passed	Passed
X8.Cell_69h_30	140.17	6.43604	0.045916	7171873	Passed	Passed
X8.Cell_67h_1	161.557	10.2948	0.0637223	8304694	Passed	Passed
X8.Cell_72h_46	59.4823	3.27294	0.0550237	3068129	Passed	Passed
X8.Cell_67h_14	59.8121	2.38253	0.0398335	3068004	Passed	Passed
X8.Cell_72h_33	60.6516	2.97686	0.0490813	3129621	Passed	Passed
X8.Cell_68h_57	57.7926	2.94578	0.0509716	2986869	Passed	Passed
X8.Cell_72h_36	57.506	3.82779	0.0665634	2984329	Passed	Passed
X8.Cell_67h_12	57.287	4.05583	0.0707985	2895095	Passed	Passed
X8.Cell_72h_37	54.9108	4.21551	0.0767703	2857816	Passed	Passed
X8.Cell_69h_20	74.0307	3.07726	0.0415674	3921901	Passed	Passed
X8.Cell_69h_23	77.7904	4.19357	0.0539086	4086498	Passed	Passed
X8C_69h_65	77.2987	4.59597	0.0594572	3912220	Passed	Passed
X8.Cell_72h_41	69.6553	4.50916	0.0647354	3592279	Passed	Passed
X8.Cell_67h_16	63.7153	5.67886	0.0891286	3266699	Passed	Passed
X8.Cell_68h_60	65.5266	5.07065	0.077383	3453349	Passed	Passed
X8.Cell_68h_63	90.1549	8.61749	0.0955853	4687726	Passed	Passed
X8.Cell_72h_42	81.873	3.52153	0.0430121	4219826	Passed	Passed
X8.Cell_69h_31	86.8127	4.06609	0.0468375	4459397	Passed	Passed
X8C_69h_66	84.7448	3.50523	0.0413622	4360016	Passed	Passed
X8.Cell_69h_21	107.537	8.66183	0.0805471	5659238	Passed	Passed
X8.Cell_67h_7	115.358	6.27092	0.0543603	6094711	Passed	Passed
X8.Cell_69h_32	114.28	5.63183	0.0492812	6020476	Passed	Passed
X8.Cell_72h_38	106.164	8.67913	0.081752	5467451	Passed	Passed
X8.Cell_66h_49	115.403	9.22625	0.0799482	5857668	Passed	Passed
X8.Cell_67h_13	113.598	5.87759	0.0517405	5771329	Passed	Passed
X8.Cell_67h_9	116.355	6.79142	0.0583679	5969050	Passed	Passed
X8.Cell_69h_17	94.6203	7.63166	0.0806556	4852724	Passed	Passed
X8.Cell_69h_27	97.9834	4.55878	0.0465261	5029991	Passed	Passed
X8.Cell_66h_53	100.735	7.36935	0.073156	5217888	Passed	Passed
X8.Cell_67h_2	103.719	7.16477	0.0690785	5322026	Passed	Passed

## Sheet: 16-Cell
cell	mean	sd	cov	mapped_reads	QC	FailedReason	ProblematicChr
X16.Cell_77h_55	94.6919	13.6974	0.144652	4757678	Failed	HighCoV
X16.Cell_77h_8	20.49	4.44769	0.217067	1094865	Failed	HighCoV
X16.Cell_77h_51	21.1549	4.14586	0.195976	1094237	Failed	HighCoV
X16.Cell_77h_56	19.4047	2.86392	0.147589	1027845	Failed	HighCoV
X16.Cell_77h_53	26.6911	4.23751	0.158761	1397211	Failed	HighCoV
X16.Cell_77h_2	26.8278	3.75459	0.139951	1429688	Failed	HighCoV
X16.Cell_77h_12	36.7232	14.861	0.404676	1878133	Failed	HighCoV
X16.Cell_77h_9	61.6064	18.975	0.308004	3069792	Failed	HighCoV
X16.Cell_77h_11	71.8777	10.2031	0.14195	3645676	Failed	HighCoV
X16.Cell_77h_52	69.4942	9.2458	0.133044	3565862	Failed	HighCoV
X16.Cell_80h_33	0.225033	0.0211854	0.0941436	11652	Failed	LowNumReads
X16.Cell_77h_15	5.59376	0.225533	0.0403186	289332	Failed	LowNumReads
X16.Cell_77h_3	8.27432	0.81841	0.0989097	425437	Failed	LowNumReads
X16.Cell_77h_13	9.72415	0.467288	0.0480544	503560	Failed	LowNumReads
X16.Cell_77h_16	9.87251	0.563319	0.0570594	508371	Failed	LowNumReads
X16.Cell_80h_36	12.1151	0.673405	0.0555838	623647	Failed	LowNumReads
X16.Cell_77h_1	0.0995822	0.0105019	0.105459	5083	Failed	LowNumReadsAndHighCoV
X16.Cell_77h_50	9.79935	1.43776	0.14672	507692	Failed	LowNumReadsAndHighCoV
X16.Cell_77h_54	13.0482	1.87358	0.143589	691851	Failed	LowNumReadsAndHighCoV
X16.Cell_77h_10	13.0887	1.90834	0.145801	662783	Failed	LowNumReadsAndHighCoV
X16.Cell_77h_14	11.9119	1.53484	0.128849	614463	Failed	LowNumReadsAndHighCoV
X16.Cell_80h_28	87.9407	14.799	0.168284	4524518	Flagged	HighCoV	chr19
X16.Cell_80h_21	29.5342	3.08658	0.104509	1522139	Flagged	HighCoV	chr9
X16.Cell_80h_25	24.9048	2.75061	0.110445	1318967	Flagged	HighCoV	chr19
X16.Cell_80h_44	35.1861	4.89461	0.139106	1866397	Flagged	HighCoV	chr18
X16.Cell_80h_45	70.1241	8.11785	0.115764	3703722	Flagged	HighCoV	chr4
X16.Cell_80h_43	10.8955	1.43953	0.132121	574233	Flagged	LowNumReadsAndHighCoV	chr10
X16.Cell_80h_20	133.797	6.6661	0.0498224	6996057	Passed	Passed
X16.Cell_80h_17	124.175	8.6221	0.0694349	6499421	Passed	Passed
X16.Cell_80h_18	114.794	6.27095	0.0546281	6024454	Passed	Passed
X16.Cell_77h_5	84.0599	5.16004	0.0613853	4292891	Passed	Passed
X16.Cell_80h_27	76.5976	3.16273	0.0412902	3924787	Passed	Passed
X16.Cell_80h_23	83.1034	6.47942	0.0779682	4350445	Passed	Passed
X16.Cell_80h_22	87.2619	5.18581	0.059428	4555730	Passed	Passed
X16.Cell_80h_47	85.0942	5.16556	0.060704	4416937	Passed	Passed
X16.Cell_80h_34	91.9032	7.62206	0.0829357	4806456	Passed	Passed
X16.Cell_80h_26	89.0339	5.31684	0.0597171	4658603	Passed	Passed
X16.Cell_80h_37	89.0953	3.73208	0.0418887	4689048	Passed	Passed
X16.Cell_80h_38	94.5806	6.25108	0.0660926	4840999	Passed	Passed
X16.Cell_80h_39	110.684	8.17749	0.0738812	5636248	Passed	Passed
X16.Cell_80h_48	102.47	3.81728	0.0372526	5379548	Passed	Passed
X16.Cell_80h_31	24.1291	1.48559	0.0615685	1261009	Passed	Passed
X16.Cell_77h_49	28.4756	1.51147	0.0530795	1498040	Passed	Passed
X16.Cell_77h_4	27.418	1.35812	0.0495338	1443846	Passed	Passed
X16.Cell_77h_7	49.5425	3.66571	0.0739912	2567477	Passed	Passed
X16.Cell_80h_35	52.2997	2.86875	0.0548521	2674586	Passed	Passed
X16.Cell_80h_41	40.299	2.86431	0.0710765	2106569	Passed	Passed
X16.Cell_80h_19	33.8933	3.03507	0.0895478	1790409	Passed	Passed
X16.Cell_80h_46	31.2889	1.67047	0.0533884	1644047	Passed	Passed
X16.Cell_77h_6	68.9785	6.51107	0.0943927	3641281	Passed	Passed
X16.Cell_80h_30	67.1725	4.12947	0.0614756	3536217	Passed	Passed
X16.Cell_80h_32	64.6986	3.8156	0.058975	3392917	Passed	Passed
X16.Cell_80h_40	62.2589	4.44982	0.0714729	3242226	Passed	Passed
X16.Cell_80h_42	63.2114	5.36418	0.0848609	3315629	Passed	Passed
X16.Cell_80h_24	71.3974	5.92885	0.0830402	3713438	Passed	Passed
X16.Cell_80h_29	72.2746	3.91774	0.0542063	3786273	Passed	Passed

## Sheet: Morula
cell	mean	sd	cov	mapped_reads	QC	FailedReason	ProblematicChr
Mol_90.96h_42	42.3232	6.39982	0.151213	2159655	Failed	HighCoV
Mol_90.96h_18	10.1	0.621219	0.0615071	513935	Failed	LowNumReads
Mol_90.96h_5	11.4728	0.526044	0.0458514	584484	Failed	LowNumReads
Mol_90.96h_47	19.1638	1.04575	0.0545689	982790	Failed	LowNumReads
Mol_90.96h_8	18.5869	0.884868	0.0476071	949508	Failed	LowNumReads
Mol_90.96h_10	13.9439	0.889212	0.0637707	730960	Failed	LowNumReads
Mol_90.96h_35	49.3933	6.40641	0.129702	2585486	Flagged	HighCoV	chr12
Mol_90.96h_25	118.566	13.8752	0.117026	6104666	Flagged	HighCoV	chr18
Mol_90.96h_31	60.2766	7.77285	0.128953	3162789	Flagged	HighCoV	chr12
Mol_90.96h_13	83.7786	11.6246	0.138754	4375614	Flagged	HighCoV	chr12
Mol_90.96h_15	14.8484	0.887509	0.0597715	753218	Passed	Passed
Mol_90.96h_26	16.3038	0.87024	0.0533766	835349	Passed	Passed
Mol_90.96h_24	35.3088	1.85025	0.052402	1802492	Passed	Passed
Mol_90.96h_45	37.4906	2.39786	0.0639589	1949015	Passed	Passed
Mol_90.96h_11	32.8714	1.70982	0.0520155	1717013	Passed	Passed
Mol_90.96h_29	31.9666	1.69918	0.0531549	1668428	Passed	Passed
Mol_90.96h_3	30.9674	1.67359	0.0540435	1589295	Passed	Passed
Mol_90.96h_44	28.2449	1.34773	0.0477159	1470545	Passed	Passed
Mol_90.96h_19	42.0215	1.94483	0.0462817	2208785	Passed	Passed
Mol_90.96h_43	45.3754	2.08998	0.0460597	2372067	Passed	Passed
Mol_90.96h_14	115.51	7.01721	0.0607499	6016484	Passed	Passed
Mol_90.96h_30	113.048	5.83646	0.0516283	5909610	Passed	Passed
Mol_90.96h_37	114.673	5.8092	0.0506586	6032572	Passed	Passed
Mol_90.96h_39	101.198	6.22022	0.0614659	5279696	Passed	Passed
Mol_90.96h_9	106.586	5.54616	0.0520346	5561247	Passed	Passed
Mol_90.96h_17	127.28	7.90149	0.0620794	6450912	Passed	Passed
Mol_90.96h_38	121.346	7.41521	0.0611081	6134127	Passed	Passed
Mol_90.96h_32	123.969	9.23186	0.0744694	6439151	Passed	Passed
Mol_90.96h_12	127.343	6.66946	0.0523741	6630627	Passed	Passed
Mol_90.96h_34	130.016	8.0844	0.0621803	6745138	Passed	Passed
Mol_90.96h_22	56.812	3.63605	0.0640015	2887046	Passed	Passed
Mol_90.96h_6	59.393	3.70499	0.0623809	3024389	Passed	Passed
Mol_90.96h_40	52.707	3.09244	0.0586724	2686951	Passed	Passed
Mol_90.96h_48	54.2493	2.41888	0.0445883	2779677	Passed	Passed
Mol_90.96h_4	55.518	2.96066	0.0533279	2840993	Passed	Passed
Mol_90.96h_20	67.9986	3.79656	0.055833	3462074	Passed	Passed
Mol_90.96h_46	68.8891	5.1992	0.0754721	3486798	Passed	Passed
Mol_90.96h_16	62.4251	3.21498	0.0515013	3247522	Passed	Passed
Mol_90.96h_36	65.6758	3.79303	0.0577538	3413686	Passed	Passed
Mol_90.96h_21	97.7443	5.53036	0.0565799	4976286	Passed	Passed
Mol_90.96h_41	99.7441	6.77205	0.0678942	5054891	Passed	Passed
Mol_90.96h_1	93.189	6.77318	0.0726821	4854986	Passed	Passed
Mol_90.96h_27	91.5079	4.81898	0.0526619	4680399	Passed	Passed
Mol_90.96h_2	92.0952	4.80191	0.0521407	4695690	Passed	Passed
Mol_90.96h_28	88.5232	4.51193	0.0509689	4510494	Passed	Passed
Mol_90.96h_7	90.8132	5.1274	0.056461	4633665	Passed	Passed
Mol_90.96h_23	76.1943	5.86167	0.0769306	3959054	Passed	Passed
Mol_90.96h_33	82.9995	4.25436	0.0512577	4336179	Passed	Passed

## Sheet: ICM
cell	mean	sd	cov	mapped_reads	QC	FailedReason	ProblematicChr
ICM_96.100h_1	15.133	3.08561	0.203899	846325	Failed	HighCoV
ICM_96.100h_10	87.2654	26.791	0.307006	4664563	Failed	HighCoV
ICM_96.100h_14	50.3706	12.5622	0.249396	2805760	Failed	HighCoV
ICM_96.100h_16	62.5348	8.73877	0.139743	3223443	Failed	HighCoV
ICM_96.100h_17	45.6184	6.36006	0.139419	2348190	Failed	HighCoV
ICM_96.100h_18	30.7654	4.00082	0.130043	1619370	Failed	HighCoV
ICM_96.100h_2	79.6745	8.23239	0.103325	4234665	Failed	HighCoV
ICM_96.100h_22	24.0507	4.35307	0.180995	1321227	Failed	HighCoV
ICM_96.100h_23	62.1146	7.17123	0.115452	3227726	Failed	HighCoV
ICM_96.100h_25	68.5272	10.8601	0.158479	3597296	Failed	HighCoV
ICM_96.100h_26	63.7354	30.2383	0.474435	3238201	Failed	HighCoV
ICM_96.100h_27	44.3711	20.6747	0.465951	2220380	Failed	HighCoV
ICM_96.100h_32	32.5747	5.11914	0.157151	1673020	Failed	HighCoV
ICM_96.100h_34	13.5704	7.64302	0.563214	754387	Failed	HighCoV
ICM_96.100h_35	17.8435	4.85573	0.272129	956102	Failed	HighCoV
ICM_96.100h_36	70.9967	22.9824	0.323711	3806083	Failed	HighCoV
ICM_96.100h_39	21.4434	4.52089	0.210829	1137058	Failed	HighCoV
ICM_96.100h_41	109.155	28.6433	0.262409	5554241	Failed	HighCoV
ICM_96.100h_42	116.874	17.2796	0.147848	6068280	Failed	HighCoV
ICM_96.100h_44	25.4119	2.66822	0.104999	1301887	Failed	HighCoV
ICM_96.100h_45	40.2461	5.37047	0.133441	2074426	Failed	HighCoV
ICM_96.100h_46	23.3233	3.80052	0.16295	1238520	Failed	HighCoV
ICM_96.100h_47	70.8331	19.5494	0.275993	3672424	Failed	HighCoV
ICM_96.100h_5	68.7522	16.455	0.239338	3694006	Failed	HighCoV
ICM_96.100h_57	57.9864	8.35428	0.144073	3107080	Failed	HighCoV
ICM_96.100h_58	32.5494	4.02786	0.123746	1723658	Failed	HighCoV
ICM_96.100h_62	104.003	16.8903	0.162403	5276618	Failed	HighCoV
ICM_96.100h_63	34.206	7.39915	0.216312	1754636	Failed	HighCoV
ICM_96.100h_66	115.143	12.0807	0.104919	5920944	Failed	HighCoV
ICM_96.100h_69	43.2446	6.3415	0.146643	2264688	Failed	HighCoV
ICM_96.100h_7	27.1755	6.0721	0.22344	1408225	Failed	HighCoV
ICM_96.100h_71	132.775	20.8478	0.157016	6633272	Failed	HighCoV
ICM_96.100h_72	39.4796	4.78741	0.121263	2021158	Failed	HighCoV
ICM_96.100h_74	46.3728	7.10271	0.153166	2356024	Failed	HighCoV
ICM_96.100h_8	65.6061	22.0128	0.33553	3404914	Failed	HighCoV
ICM_96.100h_9	41.3104	4.60287	0.111421	2167109	Failed	HighCoV
ICM_96h_129	55.0103	7.62488	0.138608	2816421	Failed	HighCoV
ICM_96h_130	30.7074	3.09841	0.100901	1560565	Failed	HighCoV
ICM_96h_134	49.6929	7.50316	0.150991	2586835	Failed	HighCoV
ICM_96h_135	14.8813	1.79708	0.120761	774471	Failed	HighCoV
ICM_96h_137	30.2497	4.86813	0.160931	1562030	Failed	HighCoV
ICM_96h_141	38.7303	4.79785	0.123879	2023749	Failed	HighCoV
ICM_96h_145	66.4675	12.3072	0.185161	3441198	Failed	HighCoV
ICM_96h_149	36.5652	5.70926	0.156139	1944604	Failed	HighCoV
ICM_96h_150	45.216	5.03218	0.111292	2302411	Failed	HighCoV
ICM_96h_153	31.7922	7.31445	0.230071	1625352	Failed	HighCoV
ICM_96h_154	73.0762	9.38025	0.128363	3735186	Failed	HighCoV
ICM_96h_155	44.8414	7.37169	0.164395	2334831	Failed	HighCoV
ICM_96h_158	38.8742	5.24311	0.134874	1997932	Failed	HighCoV
ICM_96h_159	15.2382	2.26373	0.148556	772914	Failed	HighCoV
ICM_96h_160	40.3505	7.13816	0.176904	2040518	Failed	HighCoV
ICM_96h_161	49.6921	6.39906	0.128774	2535225	Failed	HighCoV
ICM_96h_163	21.9035	2.82983	0.129195	1143868	Failed	HighCoV
ICM_96h_164	24.4606	4.90429	0.200498	1264882	Failed	HighCoV
ICM_96h_166	43.6929	9.51832	0.217846	2223785	Failed	HighCoV
ICM_96h_168	42.7873	11.6385	0.27201	2240047	Failed	HighCoV
ICM_96h_171	38.2778	7.1814	0.187612	2023801	Failed	HighCoV
ICM_96h_172	60.152	11.3944	0.189427	3049274	Failed	HighCoV
ICM_96h_173	20.8217	13.402	0.643656	1037388	Failed	HighCoV
ICM_96h_128	12.8144	1.07172	0.0836338	676705	Failed	LowNumReads
ICM_96h_143	10.2106	0.502398	0.0492037	530930	Failed	LowNumReads
ICM_96h_151	13.4817	1.18167	0.08765	701094	Failed	LowNumReads
ICM_96.100h_12	8.34515	1.18148	0.141576	430155	Failed	LowNumReadsAndHighCoV
ICM_96.100h_29	9.97613	1.79652	0.180082	505475	Failed	LowNumReadsAndHighCoV
ICM_96.100h_40	68.8228	9.28505	0.134912	3634265	Flagged	HighCoV	chr19
ICM_96.100h_64	68.8243	8.74526	0.127067	3668497	Flagged	HighCoV	chr16
ICM_96h_140	14.9614	2.10537	0.14072	788830	Flagged	HighCoV	chr13
ICM_96h_142	22.4135	2.84843	0.127085	1140722	Flagged	HighCoV	chr1
ICM_96h_144	55.6146	6.4458	0.115901	2792063	Flagged	HighCoV	chr2
ICM_96h_147	99.2318	10.9456	0.110304	5237140	Flagged	HighCoV	chr12
ICM_96h_162	33.3274	3.87629	0.116309	1711613	Flagged	HighCoV	chr17
ICM_96.100h_11	63.7881	4.76175	0.0746495	3358176	Passed	Passed
ICM_96.100h_13	108.628	6.59788	0.0607384	5689882	Passed	Passed
ICM_96.100h_15	108.19	7.5965	0.0702146	5687221	Passed	Passed
ICM_96.100h_19	15.9611	1.49947	0.0939457	823097	Passed	Passed
ICM_96.100h_20	39.1524	2.5981	0.0663586	1994687	Passed	Passed
ICM_96.100h_21	87.2019	5.99735	0.0687754	4429599	Passed	Passed
ICM_96.100h_24	110.582	6.72125	0.0607804	5733466	Passed	Passed
ICM_96.100h_28	51.7961	2.75179	0.0531275	2646515	Passed	Passed
ICM_96.100h_3	90.2732	5.50354	0.0609654	4703987	Passed	Passed
ICM_96.100h_30	55.4409	4.95566	0.0893864	2890348	Passed	Passed
ICM_96.100h_31	109.57	10.3977	0.0948954	5725592	Passed	Passed
ICM_96.100h_33	178.835	11.4046	0.0637714	9162010	Passed	Passed
ICM_96.100h_37	58.7237	5.26656	0.0896838	3113039	Passed	Passed
ICM_96.100h_38	80.0706	7.28678	0.0910045	4115220	Passed	Passed
ICM_96.100h_4	87.1333	4.14372	0.0475561	4568704	Passed	Passed
ICM_96.100h_43	74.5273	4.50032	0.0603848	3807121	Passed	Passed
ICM_96.100h_59	77.1818	7.44183	0.0964195	4027921	Passed	Passed
ICM_96.100h_6	67.7275	3.04757	0.0449975	3472395	Passed	Passed
ICM_96.100h_60	63.8816	3.92466	0.0614364	3262619	Passed	Passed
ICM_96.100h_61	104.187	9.86961	0.0947295	5324327	Passed	Passed
ICM_96.100h_65	66.5298	5.13082	0.0771205	3509651	Passed	Passed
ICM_96.100h_67	53.4568	3.50413	0.0655506	2808265	Passed	Passed
ICM_96.100h_68	85.0523	5.29811	0.0622924	4468063	Passed	Passed
ICM_96.100h_70	116.147	10.863	0.0935285	6078192	Passed	Passed
ICM_96.100h_73	92.43	3.68534	0.0398717	4852106	Passed	Passed
ICM_96.100h_75	44.4032	2.70172	0.060845	2313582	Passed	Passed
ICM_96.100h_76	27.1081	1.21351	0.0447655	1422835	Passed	Passed
ICM_96.100h_77	37.6981	2.14203	0.0568206	1960162	Passed	Passed
ICM_96.100h_78	84.4687	4.0704	0.0481883	4418884	Passed	Passed
ICM_96.100h_79	18.4496	1.60688	0.0870956	970688	Passed	Passed
ICM_96.100h_80	57.1142	3.08845	0.054075	2990408	Passed	Passed
ICM_96h_131	39.5559	2.67849	0.0677141	2050673	Passed	Passed
ICM_96h_132	26.815	1.37478	0.051269	1393167	Passed	Passed
ICM_96h_133	55.8248	5.55911	0.0995814	2891635	Passed	Passed
ICM_96h_136	16.2474	1.15957	0.0713696	846959	Passed	Passed
ICM_96h_138	36.507	2.35422	0.064487	1857592	Passed	Passed
ICM_96h_139	46.2105	3.5597	0.0770322	2374964	Passed	Passed
ICM_96h_146	25.4165	1.9814	0.0779573	1316826	Passed	Passed
ICM_96h_148	16.5731	0.968769	0.0584544	863731	Passed	Passed
ICM_96h_152	14.3663	1.07223	0.0746354	751814	Passed	Passed
ICM_96h_156	52.8997	3.64814	0.0689634	2726300	Passed	Passed
ICM_96h_157	46.6752	3.8503	0.0824913	2370442	Passed	Passed
ICM_96h_165	50.5983	3.99009	0.0788582	2623727	Passed	Passed
ICM_96h_167	22.1641	2.15442	0.0972029	1158399	Passed	Passed
ICM_96h_169	39.8873	2.38516	0.0597976	2044371	Passed	Passed
ICM_96h_170	27.4649	1.43484	0.0522427	1432711	Passed	Passed
ICM_96h_174	45.5768	2.94179	0.0645458	2348224	Passed	Passed
ICM_96h_175	27.3719	2.28332	0.0834183	1434898	Passed	Passed
ICM_9b	176.191	14.4839	0.0822061	9072065	Passed	Passed

## Sheet: IVF Zygote
cell	mean	sd	cov	mapped_reads	QC	FailedReason	ProblematicChr
IVF_Zygote_6.5h_56	39.0924	11.455	0.293023	2337441	Failed	HighCoV
IVF_Zygote_6.5h_51	35.9401	10.1905	0.283542	2081956	Failed	HighCoV
IVF_Zygote_5.5h_5	35.7038	7.83356	0.219404	1993793	Failed	HighCoV
IVF_Zygote_6.5h_55	32.568	3.85301	0.118307	1884359	Failed	HighCoV
IVF_Zygote_5.5h_7	68.0282	17.4469	0.256465	3940963	Failed	HighCoV
IVF_Zygote_10.5h_69	58.2687	8.753	0.150218	3126862	Failed	HighCoV
IVF_Zygote_7.5h_18	77.2157	11.8769	0.153815	4505253	Failed	HighCoV
IVF_Zygote_6.5h_11	73.9927	9.14008	0.123527	4007626	Failed	HighCoV
IVF_Zygote_9.5h_38	70.9931	12.6867	0.178703	3992820	Failed	HighCoV
IVF_Zygote_7.5h_20	73.301	8.96622	0.122321	3990818	Failed	HighCoV
IVF_Zygote_8.5h_26	79.5106	17.9037	0.225173	4266630	Failed	HighCoV
IVF_Zygote_9.5h_35	89.0403	11.2137	0.125939	4598508	Failed	HighCoV
IVF_Zygote_6.5h_54	101.018	12.3032	0.121792	5274006	Failed	HighCoV
IVF_Zygote_5.5h_3	9.89612	0.454144	0.0458911	613715	Failed	LowNumReads
IVF_Zygote_5.5h_1	1.4893	0.502016	0.337082	82597	Failed	LowNumReadsAndHighCoV
IVF_Zygote_7.5h_24	38.8819	4.84098	0.124505	2199962	Flagged	HighCoV	chr7
IVF_Zygote_8.5h_28	32.0644	3.77749	0.117809	1859970	Flagged	HighCoV	chr3
IVF_Zygote_6.5h_9	103.95	15.2457	0.146664	5660413	Flagged	HighCoV	chr16
IVF_Zygote_6.5h_12	47.7803	3.63715	0.0761225	2548110	Passed	Passed
IVF_Zygote_10.5h_46	44.6956	1.9953	0.0446421	2450700	Passed	Passed
IVF_Zygote_6.5h_52	44.943	2.98667	0.0664547	2493592	Passed	Passed
IVF_Zygote_6.5h_14	42.1356	1.62005	0.0384486	2314239	Passed	Passed
IVF_Zygote_7.5h_21	43.2979	3.9445	0.0911014	2428468	Passed	Passed
IVF_Zygote_10.5h_45	51.514	2.6537	0.0515142	2894120	Passed	Passed
IVF_Zygote_7.5h_23	50.6793	3.30579	0.0652296	2875846	Passed	Passed
IVF_Zygote_10.5h_65	51.3828	3.25848	0.0634159	2824803	Passed	Passed
IVF_Zygote_9.5h_33	53.7546	3.33447	0.0620314	2886680	Passed	Passed
IVF_Zygote_6.5h_53	40.1362	2.55933	0.0637663	2199561	Passed	Passed
IVF_Zygote_10.5h_72	38.9097	1.71615	0.0441059	2151442	Passed	Passed
IVF_Zygote_8.5h_25	39.504	2.16282	0.0547493	2302108	Passed	Passed
IVF_Zygote_6.5h_10	31.2277	2.3285	0.0745654	1669791	Passed	Passed
IVF_Zygote_7.5h_57	31.429	2.1786	0.0693182	1862484	Passed	Passed
IVF_Zygote_10.5h_68	34.5487	1.91951	0.0555596	1886739	Passed	Passed
IVF_Zygote_7.5h_19	34.1318	2.30464	0.0675217	2021455	Passed	Passed
IVF_Zygote_5.5h_4	36.1011	2.03979	0.0565023	2040594	Passed	Passed
IVF_Zygote_8.5h_31	37.0657	2.09499	0.0565209	2141176	Passed	Passed
IVF_Zygote_9.5h_36	19.027	1.15357	0.0606282	1020676	Passed	Passed
IVF_Zygote_10.5h_71	22.9374	1.31988	0.0575429	1287539	Passed	Passed
IVF_Zygote_6.5h_13	22.5756	1.11452	0.0493684	1270200	Passed	Passed
IVF_Zygote_6.5h_16	29.3464	2.08917	0.0711902	1632591	Passed	Passed
IVF_Zygote_10.5h_44	28.4817	1.26582	0.0444434	1597079	Passed	Passed
IVF_Zygote_5.5h_8	26.864	1.3848	0.0515487	1625019	Passed	Passed
IVF_Zygote_6.5h_15	27.1325	1.66875	0.0615037	1436766	Passed	Passed
IVF_Zygote_6.5h_50	30.7598	1.4811	0.0481506	1723683	Passed	Passed
IVF_Zygote_10.5h_43	13.9253	0.814024	0.0584564	759131	Passed	Passed
IVF_Zygote_5.5h_2	202.796	9.35179	0.0461142	11019522	Passed	Passed
IVF_Zygote_7.5h_64	65.2091	3.11521	0.0477726	3547466	Passed	Passed
IVF_Zygote_7.5h_59	61.6992	3.47714	0.0563562	3555895	Passed	Passed
IVF_Zygote_8.5h_30	63.0945	3.00606	0.0476437	3460352	Passed	Passed
IVF_Zygote_10.5h_41	58.5948	5.44477	0.0929224	3205523	Passed	Passed
IVF_Zygote_10.5h_67	59.631	5.17365	0.0867611	3266128	Passed	Passed
IVF_Zygote_7.5h_60	87.3797	7.89276	0.0903272	4805802	Passed	Passed
IVF_Zygote_9.5h_37	79.7677	7.15351	0.0896793	4451443	Passed	Passed
IVF_Zygote_8.5h_29	71.5984	3.15703	0.0440936	3919411	Passed	Passed
IVF_Zygote_9.5h_40	76.1901	3.13644	0.0411659	4086645	Passed	Passed
IVF_Zygote_10.5h_70	87.3002	7.4998	0.0859081	4606036	Passed	Passed
IVF_Zygote_8.5h_32	91.8377	4.47973	0.0487788	4861859	Passed	Passed
IVF_Zygote_9.5h_39	136.71	10.9012	0.0797395	7158259	Passed	Passed
IVF_Zygote_10.5h_48	145.878	8.14571	0.055839	7821885	Passed	Passed
IVF_Zygote_7.5h_17	131.042	8.18491	0.0624602	7076823	Passed	Passed
IVF_Zygote_7.5h_22	121.054	9.42866	0.077888	6384103	Passed	Passed
IVF_Zygote_7.5h_61	114.796	6.01611	0.0524069	6137958	Passed	Passed
IVF_Zygote_8.5h_27	122.806	5.20421	0.0423775	6716410	Passed	Passed
IVF_Zygote_10.5h_66	110.163	7.08453	0.0643098	5686616	Passed	Passed
IVF_Zygote_6.5h_49	107.174	6.32472	0.0590138	5636793	Passed	Passed
IVF_Zygote_7.5h_62	103.599	6.71832	0.0648495	5482567	Passed	Passed
IVF_Zygote_7.5h_58	104.844	5.14457	0.0490686	5590084	Passed	Passed
IVF_Zygote_10.5h_42	101.225	4.8128	0.0475455	5336546	Passed	Passed
IVF_Zygote_10.5h_47	100.799	5.04333	0.0500338	5303818	Passed	Passed
IVF_Zygote_9.5h_34	96.0349	9.26675	0.0964936	5263481	Passed	Passed
IVF_Zygote_5.5h_6	92.6284	4.89325	0.0528266	5407248	Passed	Passed
IVF_Zygote_7.5h_63	94.8495	5.15557	0.0543552	5318062	Passed	Passed

## Sheet: Parthenote
cell	mean	sd	cov	mapped_reads	QC	FailedReason	ProblematicChr
Parthenote_8h_17	114.082	13.0539	0.114426	6236339	Failed	HighCoV
Parthenote_7.5h_72	17.9925	5.02319	0.279182	1067097	Failed	HighCoV
Parthenote_6h_4	20.6032	4.03096	0.195647	1273372	Failed	HighCoV
Parthenote_9h_25	18.1559	3.82861	0.210874	1111873	Failed	HighCoV
Parthenote_12h_52	18.8518	2.23831	0.118732	1071642	Failed	HighCoV
Parthenote_7h_12	18.5952	2.98592	0.160574	1125555	Failed	HighCoV
Parthenote_7h_11	20.4513	2.09728	0.10255	1250285	Failed	HighCoV
Parthenote_7h_16	20.0801	3.23256	0.160983	1169835	Failed	HighCoV
Parthenote_5.5h_50	22.9018	5.73525	0.250428	1377225	Failed	HighCoV
Parthenote_5.5h_56	24.2385	4.35731	0.179768	1469729	Failed	HighCoV
Parthenote_6.5h_59	22.7779	3.27479	0.143771	1247233	Failed	HighCoV
Parthenote_8.5h_74	22.2585	2.39929	0.107792	1266474	Failed	HighCoV
Parthenote_8h_20	27.4305	5.53408	0.201749	1724892	Failed	HighCoV
Parthenote_8h_21	30.3509	4.94217	0.162834	1771976	Failed	HighCoV
Parthenote_5.5h_51	28.4284	4.14078	0.145656	1691624	Failed	HighCoV
Parthenote_7.5h_67	28.1704	3.90325	0.138559	1621703	Failed	HighCoV
Parthenote_11h_42	28.0371	3.2966	0.11758	1670047	Failed	HighCoV
Parthenote_9h_28	69.8961	14.8024	0.211777	3905482	Failed	HighCoV
Parthenote_8.5h_75	68.9752	11.2513	0.163121	3765936	Failed	HighCoV
Parthenote_5.5h_49	63.0152	11.4988	0.182477	3522560	Failed	HighCoV
Parthenote_9.5h_82	60.8239	10.9601	0.180195	3507907	Failed	HighCoV
Parthenote_9h_26	65.6633	9.25375	0.140927	3634659	Failed	HighCoV
Parthenote_9.5h_85	72.0855	17.0195	0.236101	3962100	Failed	HighCoV
Parthenote_10h_37	77.8103	12.9239	0.166095	4162387	Failed	HighCoV
Parthenote_9h_32	73.241	12.5369	0.171173	3993314	Failed	HighCoV
Parthenote_11h_48	72.9543	11.2241	0.153852	4028713	Failed	HighCoV
Parthenote_8h_22	69.9432	10.0356	0.143482	3916367	Failed	HighCoV
Parthenote_8.5h_78	69.745	7.18493	0.103017	3807790	Failed	HighCoV
Parthenote_6h_6	45.4963	7.15123	0.157182	2748243	Failed	HighCoV
Parthenote_8h_18	44.4224	8.86482	0.199557	2658146	Failed	HighCoV
Parthenote_7.5h_68	46.7954	4.98848	0.106602	2724272	Failed	HighCoV
Parthenote_9.5h_83	45.7031	5.28242	0.115581	2652687	Failed	HighCoV
Parthenote_6h_5	45.0018	4.51885	0.100415	2694426	Failed	HighCoV
Parthenote_9h_27	41.0935	7.82273	0.190364	2339226	Failed	HighCoV
Parthenote_9.5h_88	37.5753	8.19727	0.218156	2202505	Failed	HighCoV
Parthenote_8.5h_80	36.1547	5.77551	0.159744	2063557	Failed	HighCoV
Parthenote_6h_2	33.4517	3.86084	0.115416	1981653	Failed	HighCoV
Parthenote_6.5h_64	33.8096	3.52546	0.104274	1972783	Failed	HighCoV
Parthenote_10h_35	59.1685	10.9083	0.184361	3310920	Failed	HighCoV
Parthenote_9h_29	60.4089	10.1755	0.168444	3391409	Failed	HighCoV
Parthenote_8h_23	60.0764	13.4549	0.223963	3605130	Failed	HighCoV
Parthenote_7.5h_66	8.82692	0.517927	0.0586758	552467	Failed	LowNumReads
Parthenote_7h_13	11.4291	0.604118	0.0528579	677112	Failed	LowNumReads
Parthenote_10h_36	5.96091	0.396408	0.0665013	346644	Failed	LowNumReads
Parthenote_12h_53	5.04665	0.389802	0.0772398	301693	Failed	LowNumReads
Parthenote_12h_55	1.93098	0.141044	0.0730426	105627	Failed	LowNumReads
Parthenote_12h_56	1.08996	0.0672689	0.0617167	60090	Failed	LowNumReads
Parthenote_6h_3	0.956115	0.0716474	0.074936	52430	Failed	LowNumReads
Parthenote_11h_43	3.7326	0.271578	0.0727584	230631	Failed	LowNumReads
Parthenote_6h_1	3.05533	0.286078	0.0936324	190758	Failed	LowNumReads
Parthenote_7h_15	12.4309	2.55486	0.205526	743181	Failed	LowNumReadsAndHighCoV
Parthenote_11h_44	11.1568	1.71498	0.153716	677386	Failed	LowNumReadsAndHighCoV
Parthenote_7h_10	11.679	1.65148	0.141406	700072	Failed	LowNumReadsAndHighCoV
Parthenote_6h_8	6.75912	0.814569	0.120514	437599	Failed	LowNumReadsAndHighCoV
Parthenote_9.5h_81	100.222	24.2755	0.242217	5528850	Flagged	HighCoV	chr2
Parthenote_6.5h_58	13.9358	1.54475	0.110847	846845	Flagged	HighCoV	chr13
Parthenote_8.5h_79	48.4465	5.36839	0.110811	2620804	Flagged	HighCoV	chr7
Parthenote_10.5h_90	41.395	4.6761	0.112963	2434850	Flagged	HighCoV	chr13
Parthenote_5.5h_54	43.2009	10.5019	0.243095	2604645	Flagged	HighCoV	chr2
Parthenote_12h_54	52.1841	13.151	0.252012	2946624	Flagged	HighCoV	chr15
Parthenote_8h_24	55.5934	5.78209	0.104007	3063549	Flagged	HighCoV	chr14
Parthenote_10.5h_94	51.55	5.7186	0.110933	2863864	Flagged	HighCoV	chr17
Parthenote_7.5h_71	61.0453	13.6777	0.224057	3517212	Flagged	HighCoV	chr6
Parthenote_5.5h_53	2.52473	0.290903	0.115221	173460	Flagged	LowNumReadsAndHighCoV	chr7
Parthenote_8.5h_73	125.422	8.70256	0.0693861	6984434	Passed	Passed
Parthenote_10h_39	93.1435	6.10962	0.0655936	5042764	Passed	Passed
Parthenote_6.5h_62	86.3764	5.56606	0.0644395	4735798	Passed	Passed
Parthenote_10h_34	84.9857	7.6735	0.0902916	4708450	Passed	Passed
Parthenote_11h_47	77.8357	5.48124	0.0704205	4316807	Passed	Passed
Parthenote_8.5h_76	79.8541	5.53984	0.0693745	4571260	Passed	Passed
Parthenote_9.5h_86	81.5362	5.15768	0.0632564	4508964	Passed	Passed
Parthenote_12h_49	79.4192	4.60331	0.0579622	4249383	Passed	Passed
Parthenote_10h_38	77.3384	2.85748	0.0369478	4325981	Passed	Passed
Parthenote_7.5h_65	78.31	4.24572	0.0542169	4360326	Passed	Passed
Parthenote_6.5h_63	11.9075	0.851496	0.0715095	755469	Passed	Passed
Parthenote_9h_31	11.976	0.805032	0.0672204	770138	Passed	Passed
Parthenote_10.5h_95	16.5177	1.1356	0.0687501	946332	Passed	Passed
Parthenote_5.5h_52	16.6338	0.626896	0.0376882	1001757	Passed	Passed
Parthenote_7h_14	13.7871	0.818969	0.0594012	861925	Passed	Passed
Parthenote_10h_33	23.7432	1.82464	0.0768491	1298398	Passed	Passed
Parthenote_11h_46	22.9143	1.01746	0.0444028	1286420	Passed	Passed
Parthenote_10.5h_92	22.3049	2.12426	0.0952374	1269255	Passed	Passed
Parthenote_11h_41	26.85	2.20851	0.0822534	1547706	Passed	Passed
Parthenote_8h_19	29.198	2.27081	0.0777726	1666305	Passed	Passed
Parthenote_7.5h_69	59.1653	4.3846	0.0741077	3455695	Passed	Passed
Parthenote_9h_30	62.9794	3.04882	0.0484097	3476979	Passed	Passed
Parthenote_12h_50	65.8523	4.63114	0.0703262	3655777	Passed	Passed
Parthenote_10.5h_89	67.304	3.62496	0.0538594	3856678	Passed	Passed
Parthenote_5.5h_55	66.0345	2.57952	0.0390632	3827828	Passed	Passed
Parthenote_9.5h_87	69.4106	5.45572	0.0786007	3829322	Passed	Passed
Parthenote_6.5h_61	42.324	2.23608	0.0528325	2578803	Passed	Passed
Parthenote_6h_7	44.0677	3.05367	0.0692949	2640997	Passed	Passed
Parthenote_6.5h_60	42.5043	4.16613	0.0980167	2557991	Passed	Passed
Parthenote_12h_51	37.1968	1.87314	0.0503577	2065222	Passed	Passed
Parthenote_7.5h_70	37.3193	3.33007	0.0892319	2166036	Passed	Passed
Parthenote_7h_9	34.7428	3.34936	0.0964045	2158229	Passed	Passed
Parthenote_8.5h_77	33.7082	2.0104	0.0596412	1896186	Passed	Passed
Parthenote_10.5h_93	57.2484	4.30403	0.0751816	3157957	Passed	Passed
Parthenote_11h_45	55.2751	4.95593	0.0896593	3041694	Passed	Passed
Parthenote_6.5h_57	55.3851	3.81307	0.0688465	3225837	Passed	Passed
Parthenote_10.5h_91	51.1988	2.61656	0.0511059	2851165	Passed	Passed
Parthenote_10.5h_96	49.5401	2.70418	0.0545858	2846963	Passed	Passed
Parthenote_10h_40	53.2002	2.65793	0.049961	2996782	Passed	Passed
Parthenote_9.5h_84	52.1636	4.14321	0.0794273	2923018	Passed	Passed

## Sheet: maternal PN
cell	mean	sd	cov	mapped_reads	QC	FailedReason	ProblematicChr
M_21.25h_43	38.8739	12.2133	0.314176	2065248	Failed	HighCoV
M_21.25h_23	34.9019	4.31456	0.12362	2029384	Failed	HighCoV
M_21.25h_14	46.8334	11.3841	0.243076	2380790	Failed	HighCoV
M_21.25h_15	39.6126	5.2163	0.131683	2330845	Failed	HighCoV
M_21.25h_12	45.2419	7.12971	0.157591	2394291	Failed	HighCoV
M_21.25h_5	48.3267	6.64544	0.137511	2638692	Failed	HighCoV
M_21.25h_39	18.5146	2.48703	0.134328	1159288	Failed	HighCoV
M_21.25h_29	16.1277	3.56315	0.220933	977103	Failed	HighCoV
M_21.25h_7	14.9822	2.3905	0.159556	841299	Failed	HighCoV
M_21.25h_6	23.4451	6.9246	0.295355	1250756	Failed	HighCoV
M_21.25h_4	24.0523	2.79584	0.11624	1262426	Failed	HighCoV
M_21.25h_44	64.086	6.54545	0.102135	3453915	Failed	HighCoV
M_21.25h_27	79.6769	8.82103	0.11071	4215266	Failed	HighCoV
M_21.25h_47	66.4374	6.6502	0.100097	3692559	Failed	HighCoV
M_21.25h_36	72.8328	9.03467	0.124047	4055598	Failed	HighCoV
M_21.25h_42	57.4648	20.7294	0.360733	3091779	Failed	HighCoV
M_21.25h_31	62.8329	12.2184	0.194458	3544570	Failed	HighCoV
M_21.25h_8	55.7547	12.873	0.230886	3346267	Failed	HighCoV
M_21.25h_16	54.5065	8.81259	0.16168	3030920	Failed	HighCoV
M_21.25h_13	53.4036	7.93269	0.148542	3105003	Failed	HighCoV
M_21.25h_46	55.8165	7.9	0.141535	3025559	Failed	HighCoV
M_21.25h_28	4.24967	0.22864	0.0538018	416681	Failed	LowNumReads
M_21.25h_19	40.9726	6.05604	0.147807	2438792	Flagged	HighCoV	chr19
M_21.25h_35	51.2897	6.61018	0.128879	3025332	Flagged	HighCoV	chr19
M_21.25h_40	55.3577	8.06563	0.1457	2895639	Flagged	HighCoV	chr2
M_21.25h_21	32.3365	1.61964	0.0500871	1780691	Passed	Passed
M_21.25h_11	28.5384	1.87002	0.0655266	1671868	Passed	Passed
M_21.25h_48	30.2926	2.6235	0.0866054	1812400	Passed	Passed
M_21.25h_51	36.4547	1.746	0.047895	2054201	Passed	Passed
M_21.25h_26	47.214	4.5122	0.0955692	2487174	Passed	Passed
M_21.25h_49	47.9254	3.20446	0.0668635	2733109	Passed	Passed
M_21.25h_32	16.9273	1.18202	0.0698291	941464	Passed	Passed
M_21.25h_17	14.2175	0.90696	0.0637917	790972	Passed	Passed
M_21.25h_34	14.1488	0.597258	0.0422125	879450	Passed	Passed
M_21.25h_20	27.2493	2.57276	0.0944153	1561967	Passed	Passed
M_21.25h_3	25.0671	1.13089	0.0451146	1400613	Passed	Passed
M_21.25h_25	22.5307	1.37331	0.0609526	1366003	Passed	Passed
M_21.25h_2	94.4866	4.42957	0.0468804	5205441	Passed	Passed
M_21.25h_41	87.2725	5.68047	0.0650888	4565862	Passed	Passed
M_21.25h_45	75.5041	3.91014	0.0517871	4083052	Passed	Passed
M_21.25h_18	61.0851	3.98843	0.065293	3192160	Passed	Passed
M_21.25h_52	76.3685	7.19609	0.0942285	4119891	Passed	Passed
M_21.25h_37	69.6887	3.08412	0.0442556	3746101	Passed	Passed
M_21.25h_9	71.5869	7.08985	0.0990383	3991428	Passed	Passed
M_21.25h_10	58.4084	2.26162	0.0387207	3420957	Passed	Passed
M_21.25h_1	56.1598	2.65123	0.0472088	3059176	Passed	Passed

[truncated: 4 more sheets: paternal PN, 2-Cell + a-amanitin, 2-Cell + DRB, 2-Cell + Kdm5b]
